# Supplementary material for: Incidence and Genomic Background of Antibiotic Resistance in Food-Borne and Clinical Isolates of Salmonella enterica Serovar Derby from Spain
Source: Antibiotics (Basel). 2023 Jul 19;12(7):1204. doi: 10.3390/antibiotics12071204 (PMC10376468; doi:10.3390/antibiotics12071204)
Supplement: Supplementary file 1 [file antibiotics-12-01204-s001.zip]

Archive with 1 entries (1 files):
- antibiotics-2495317-supplementary.pdf
